# Supplementary material for: Spatiotemporal Parameters of 100-m Sprint in Different Levels of Sprinters with Unilateral Transtibial Amputation
Source: PLoS One. 2016 Oct 4;11(10):e0163712. doi: 10.1371/journal.pone.0163712 (PMC5049797; doi:10.1371/journal.pone.0163712)
Supplement: S1 Appendix — (XLSX) [file pone.0163712.s001.xlsx]

## Sheet: Dataset
	S100				fstep				Lstep
	EL	SEL	NEL		EL	SEL	NEL		EL	SEL	NEL
	9.42507	8.07754	7.94913		4.61828	4.20032	4.21304		2.04082	1.92308	1.88679
	9.14913	8.01282	7.94913		4.66606	4.40705	4.29253		1.96078	1.81818	1.85185
	8.96057	8.1367	7.76398		4.39068	4.23108	4.11491		2.04082	1.92308	1.88679
	8.74891	8.02568	7.27273		4.37445	4.25361	4.21818		2	1.88679	1.72414
	8.74891	8.12348	6.94927		4.19948	4.30544	4.10007		2.08333	1.88679	1.69492
	8.58369	8.15661	7.91139		4.29185	4.15987	4.66772		2	1.96078	1.69492
	8.33333	8.04505	7.94281		4	4.18343	4.13026		2.08333	1.92308	1.92308
	8.21018	8.01282	7.92393		4.3514	4.24679	4.67512		1.88679	1.88679	1.69492
	8.88889	8.14996	7.76398		4.44444	3.99348	4.65839		2	2.04082	1.66667
	8.76424	8.09717	7.5815		4.46976	4.2915	4.32146		1.96078	1.88679	1.75439
	8.46024	8.14332	7.45712		4.31472	4.15309	4.3997		1.96078	1.96078	1.69492
	9.33707	8.17661	7.64526		4.66853	4.17007	4.5107		2	1.96078	1.69492
	9.12409	8.02568	7.49064		4.56204	4.49438	4.56929		2	1.78571	1.63934
	9.07441	8.10373	7.29927		4.71869	4.37601	3.94161		1.92308	1.85185	1.85185
	8.98473	8.03859	7.16846		4.67206	4.34084	4.08602		1.92308	1.85185	1.75439
	8.94454	8.10373	7.55858		4.29338	4.37601	4.38398		2.08333	1.85185	1.72414
	8.67303	8.01282	7.94281		4.33651	4.24679	4.13026		2	1.88679	1.92308
	8.3612	8.07103	7.93021		4.26421	4.27764	4.20301		1.96078	1.88679	1.88679
	9.43396	8.14996	7.73395		4.5283	4.40098	4.48569		2.08333	1.85185	1.72414
	9.19118		7.89889		4.50368		4.50237		2.04082		1.75439
	9.00901		7.46826		4.32432		4.03286		2.08333		1.85185
	8.60585		7.99361		4.73322		3.9968		1.81818		2
	9.22509		7.83699		4.42804		4.54545		2.08333		1.72414
	8.96861		7.70416		4.57399		4.00616		1.96078		1.92308
	8.69565		7.88644		4.78261		4.4164		1.81818		1.78571
	8.27815		7.42942		4.22185		4.45765		1.96078		1.66667
	8.22368		7.88644		4.19408		4.10095		1.96078		1.92308
	8.68056		7.91139		4.51389		4.19304		1.92308		1.88679
	8.8968		7.89889		4.7153		4.2654		1.88679		1.85185
	8.74126		7.95545		4.28322		4.53461		2.04082		1.75439
	8.47458		7.73395		4.32203		4.09899		1.96078		1.88679
	8.88099		7.98722		4.70693		4.23323		1.88679		1.88679
	8.67303		7.97448		4.33651		4.54545		2		1.75439
	8.43882				4.38819				1.92308
	8.26446				4.29752				1.92308
	8.83392				4.41696				2
	8.79507				4.30959				2.04082
	8.31947				4.6589				1.78571
	8.27815				4.22185				1.96078
	9.12409				4.4708				2.04082
	9.11577				4.64904				1.96078
	8.96057				4.7491				1.88679
	8.88889				4.62222				1.92308
	8.81057				4.22907				2.08333
	8.59845				4.72915				1.81818
	8.33333				4.16667				2
	8.21018				4.26929				1.92308
	8.7184				4.70793				1.85185
	8.64304				4.23509				2.04082
	9.30233				4.37209				2.12766
	9.22509				4.33579				2.12766
	8.91266				4.54545				1.96078
	8.66551				4.07279				2.12766
	8.5034				4.16667				2.04082
	8.5034				4.16667				2.04082
	9.02527				4.60289				1.96078
	8.97666				4.48833				2
	8.40336				4.28571				1.96078
	8.40336				4.11765				2.04082
	9.09918				4.36761				2.08333
	9.08265				4.54133				2
	8.87311				4.43656				2
	8.87311				4.70275				1.88679
	8.80282				4.57746				1.92308
	8.44595				4.30743				1.96078
	8.41751				4.3771				1.92308
	9.19963				4.41582				2.08333
	8.96861				4.66368				1.92308
	8.8968				4.4484				2
	8.57633				4.28816				2
	8.38926				4.19463				2
	8.34028				4.33695				1.92308
	9.23361				4.61681				2
	8.87311				4.52529				1.96078
	8.68056				4.34028				2
	8.59107				4.38144				1.96078
	8.51789				4.4293				1.92308
	8.37521				4.35511				1.92308
	8.29876				4.31535				1.92308
	8.285				4.3082				1.92308
	8.56898				4.28449				2
	9.17431				4.58716				2
	9.06618				4.53309				2
	9.02527				4.60289				1.96078
	8.88889				4.44444				2
	9.02527				4.51264				2
	8.726				4.45026				1.96078
	8.38926				4.27852				1.96078
	8.25764				4.2114				1.96078
	8.8574				4.60585				1.92308
	8.82613				4.58959				1.92308
	8.31947				4.24293				1.96078
	8.54701				4.2735				2
	8.43882				4.3038				1.96078
	8.4317				4.04722				2.08333
	8.23045				4.03292				2.04082
	8.82613				4.76611				1.85185
	8.66551				4.50607				1.92308
	8.54701				4.44444				1.92308
	8.87311				4.52529				1.96078
	9.21659				4.3318				2.12766
	8.31947				4.24293				1.96078
	8.22368				4.27632				1.92308
	8.3682				4.35146				1.92308
	8.3612				4.26421				1.96078
	8.48176				4.07125				2.08333
	8.37521				4.77387				1.75439
	8.22368				4.27632				1.92308
	8.81834				4.32099				2.04082
	8.74891				4.46194				1.96078
	8.41043				4.12111				2.04082
	8.76424				4.20684				2.08333
	8.53971				4.18446				2.04082
	8.96057				4.39068				2.04082
	8.92857				4.46429				2
	8.69565				4.43478				1.96078
	8.58369				4.46352				1.92308
	8.48896				4.49915				1.88679
	8.7108				4.44251				1.96078
	8.31255				4.32253				1.92308
	8.29876				4.06639				2.04082
	9.04977				4.43439				2.04082
	8.90472				4.45236				2
	8.92857				4.28571				2.08333
	8.23045				4.11523				2
